# Supplementary material for: FGF10 Therapeutic Administration Promotes Mobilization of Injury-Activated Alveolar Progenitors in a Mouse Fibrosis Model
Source: Cells. 2022 Aug 3;11(15):2396. doi: 10.3390/cells11152396 (PMC9368687; doi:10.3390/cells11152396)
Supplement: Supplementary file 1 [file cells-11-02396-s001.zip]

Archive with 1 entries (1 files):
- cells-1841368-supplementary.pdf
